# Supplementary material for: Statistical analysis of post mortem DNA damage-derived miscoding lesions in Neandertal mitochondrial DNA
Source: BMC Res Notes. 2008 Jul 10;1:40. doi: 10.1186/1756-0500-1-40 (PMC2547106; doi:10.1186/1756-0500-1-40)
Supplement: Additional file 3 — Nucleotide changes for each consistent mutation. Nucleotide changes for each consistent mutation in Neandertal's mtDNA. [file 1756-0500-1-40-S3.xls]

## Sheet: Sheet1
R 1			"<-"
C	56	2	T		"<-"
C	57						A		10
A	58						C		68
A	59						G		2
G	60						T		5
T	61
A	62
T	63
T	64
G	65
A	66
C	67	1	A
T	68
C	69	2	T
A	70
C	71
C	72
C	73	1	T
A	74
T	75
C	76
A	77
A	78
C	79
A	80
A	81
C	82
C	83
G	84
C	85
T	86
A	87
T	88
G	89
T	90
A	91	2	G
T	92
T	93
T	94
C	95	1	T
R 2			"<-"
G	96
T	97
A	98
C	99
A	100
T	101	1	C
T	102
A	103
C	104
T	105
G	106
C	107
C	108	2	T
A	109
G	110
C	111	3	T
C	112	3	T
A	113
C	114
C	115
A	116
T	117
G	118
A	119
A	120
T	121
A	122
T	123
T	124
G	125
T	126
A	127
C	128	1	T
A	129
G	130
T	131
A	132
C	133
C	134
A	135
R 3			"<-"
T	136	1	C
A	137
A	138
T	139
T	140
A	141	1	G
C	142
T	143
T	144
G	145
A	146
C	147
T	148
A	149
C	150
C	151
T	152
G	153
T	154
A	155
G	156
T	157
A	158	1	G
C	159
A	160
T	161
A	162
A	163
A	164	1	G
A	165	2	T
A	166	1	G
C	167
C	168
T	169
A	170
A	171
T	172	3	C
C	173	2	T
C	174	1	T
A	175
R 4			"<-"
C	176	1	T
A	177
T	178
C	179
A	180
A	181
A	182
C	183
C	184
C	185
C	186	1	T
C	187	2	T
C	188
C	189
C	190	2	T
C	191
C	192	1	T
C	193	2	T
A	194
T	195
G	196
C	197
T	198
T	199
A	200
C	201	3	T
A	202
A	203
G	204	1	A
C	205
A	206
A	207
G	208
C	209
A	210
C	211	3	T
A	212
G	213
C	214
A	215
R 5			"<-"
A	216
T	217
C	218	2	T
A	219
A	220
C	221
C	222
T	223
T	224
C	225
A	226
A	227
C	228
T	229
G	230
T	231
C	232
A	233
T	234
A	235
C	236	3	T
A	237
T	238
C	239	2	T
A	240
A	241
C	242	1	T
T	243
A	244
C	245	1	T
A	246
A	247
C	248
T	249
C	250
C	251
A	252
A	253
A	254
G	255	1	A
R 6			"<-"
A	256
C	257
A	258
C	259	1	T
C	260	2	T
C	261	2	T
T	262
T	263
C	264	2	T
A	265
C	266
C	267
C	268
A	269
C	270	3	T
T	271
A	272	1	G
G	273
G	274
A	275
T	276
A	277
C	278
C	279	1	T
A	280
A	281
C	282
A	283
A	284
A	285
C	286	1	T
C	287	1	T
T	288
A	289
C	290	1	T
C	291	1	T
C	292	1	T
A	293
C	294	1	T
C	295	1	T
R 7			"<-"
C	296
T	297
T	298
A	299
A	300
C	301	1	T
A	302
G	303
T	304
A	305
C	306
A	307
T	308
A	309
G	310
C	311
A	312
C	313
A	314
T	315
A	316
A	317
A	318
G	319
T	320
C	321
A	322
T	323
T	324
T	325
A	326
C	327
C	328
G	329
T	330
A	331
C	332
A	333
T	334
A	335
R 8			"<-"
G	336
C	337
A	338
C	339
A	340
T	341
T	342
A	343	1	G
C	344
A	345
G	346
T	347
C	348
A	349
A	350
A	351
T	352
C	353
C	354	1	T
C	355
T	356
T	357
C	358
T	359
C	360
G	361
T	362
C	363
C	364	1	T
C	365	1	T
C	366	1	T
A	367
T	368
G	369
G	370
A	371
T	372
G	373
A	374
C	375	2	T
